# Supplementary material for: Herbivory and anti-herbivore defences in wild and cultivated Cnidoscolus aconitifolius: disentangling domestication and environmental effects
Source: AoB Plants. 2020 Jun 6;12(3):plaa023. doi: 10.1093/aobpla/plaa023 (PMC7306974; doi:10.1093/aobpla/plaa023)
Supplement: plaa023_suppl_Supplementary_Appendix_S1 [file plaa023_suppl_supplementary_appendix_s1.xlsx]

## Sheet: Herbivores
Environment	Variety	S	ABUN
Field	Cultivated	2	4
Field	Wild	3	7
Field	Wild	1	1
Field	Cultivated	6	9
Field	Wild	6	13
Field	Cultivated	1	1
Field	Wild	6	69
Field	Cultivated	6	16
Field	Wild	3	4
Field	Cultivated	2	4
Field	Wild	8	19
Field	Cultivated	3	15
Field	Wild	2	5
Field	Cultivated	3	10
Field	Wild	5	19
Field	Cultivated	5	7
Field	Wild	9	13
Field	Cultivated	6	214
Field	Wild	8	13
Field	Cultivated	8	21
Field	Cultivated	5	397
Field	Wild	8	12
Field	Cultivated	3	149
Field	Wild	1	1
Field	Cultivated	16	59
Field	Wild	4	19
Field	Cultivated	5	247
Field	Wild	8	17
Field	Cultivated	10	43
Field	Wild	9	19
Field	Wild	1	5
Field	Cultivated	3	604
Field	Cultivated	2	3
Field	Wild	6	158
Field	Cultivated	10	38
Field	Wild	2	18
Field	Cultivated	5	99
Field	Wild	3	5
Field	Cultivated	4	71
Field	Wild	3	12
Garden	Wild	1	2
Garden	Wild	2	18
Garden	Wild	1	1
Garden	Wild	2	3
Garden	Wild	1	1
Garden	Cultivated	1	1
Garden	Cultivated	1	1
Garden	Wild	4	35
Garden	Cultivated	1	4
Garden	Wild	2	30
Garden	Cultivated	1	1
Garden	Cultivated	2	2
Garden	Cultivated	1	1
Garden	Wild	3	27
Garden	Wild	3	15
Garden	Cultivated	1	1
Garden	Wild	2	12
Garden	Cultivated	1	17
Garden	Cultivated	1	2
Garden	Cultivated	1	2
Garden	Cultivated	1	3
Garden	Cultivated	1	1
Garden	Wild	2	2
Garden	Wild	2	2
Garden	Cultivated	1	1
Garden	Cultivated	1	1
Garden	Wild	3	31
Garden	Cultivated	5	9
Garden	Cultivated	3	47

## Sheet: Direct
ID	Condicion	Variety	T edge	T rib	Thoughness
1	Field	Cultivated	475	1	0.038816
2	Field	Wild	1962	104	0.0785234
3	Field	Cultivated	434	1	0.0317389
4	Field	Wild	1689	28	0.0749308
5	Field	Wild	1517	25	0.071946
6	Field	Cultivated	429	0	0.0282544
7	Field	Wild	1687	82	0.0624783
8	Field	Cultivated	279	0	0.0604525
9	Field	Wild	1491	25	0.0638424
10	Field	Cultivated	378	0	0.0288351
11	Field	Cultivated	229	0	0.0484862
12	Field	Wild	2809	38	0.0839257
13	Field	Wild	1768	34	0.0647743
14	Field	Cultivated	428	1	0.0318469
15	Field	Wild	1303	16	0.0724727
16	Field	Cultivated	193	0	0.0437186
17	Field	Wild	339	48	0.0801981
18	Field	Cultivated	99	0	0.0371953
19	Field	Cultivated	374	0	0.0415712
20	Field	Wild	2305	40	0.0738368
21	Field	Cultivated	377	1	0.0531323
22	Field	Wild	3799	28	0.0424626
23	Field	Cultivated	666	2	0.0648824
24	Field	Wild	1772	23	0.055955
25	Field	Cultivated	330	0	0.0373709
26	Field	Wild	897	21	0.0670568
27	Field	Cultivated	269	0	0.0401261
28	Field	Wild	2316	15	0.0545099
29	Field	Cultivated	294	0	0.0462307
30	Field	Wild	835	23	0.0657198
31	Field	Cultivated	327	0	0.0403962
32	Field	Wild	1292	25	0.0440968
33	Field	Cultivated	438	1	0.08113
34	Field	Wild	1315	26	0.0612898
35	Field	Cultivated	320	1	0.0545774
36	Field	Wild	1474	37	0.1007
37	Field	Cultivated	761	0	0.0330355
38	Field	Wild	1622	41	0.0627079
39	Field	Cultivated	713	0	0.0533348
40	Field	Wild	320	30	0.0465684
41	Garden	Cultivated	455	0	0.036655
42	Garden	Cultivated	530	0	0.0224468
43	Garden	Wild	1444	25	0.041031
44	Garden	Wild	104	1	0.0497018
45	Garden	Cultivated	492	0	0.0415442
46	Garden	Wild	835	0	0.0504581
47	Garden	Wild	81	2	0.0524299
48	Garden	Cultivated	920	0	0.0653686
49	Garden	Wild	1076	24	0.0736882
50	Garden	Wild	1508	24	0.0852493
51	Garden	Cultivated	307	0	0.0458391
52	Garden	Wild	3099	10	0.137571
53	Garden	Wild	1290	22	0.0852223
54	Garden	Cultivated	373	0	0.0473247
55	Garden	Wild	1891	11	0.105211
56	Garden	Cultivated	507	0	0.0577783
57	Garden	Cultivated	32	0	0.0509713
58	Garden	Cultivated	374	0	0.073202
59	Garden	Wild	1588	24	0.0566708
60	Garden	Wild	853	24	0.0500799
61	Garden	Cultivated	309	0	0.0580484
62	Garden	Cultivated	379	0	0.0373033
63	Garden	Wild	595	0	0.0536995
64	Garden	Wild	1277	29	0.136032
65	Garden	Wild	1142	1	0.0621002
66	Garden	Wild	2092	6	0.11218
67	Garden	Cultivated	371	0	0.0413551
68	Garden	Cultivated	705	0	0.0631807
69	Garden	Cultivated	324	0	0.0400315
70	Garden	Wild	1498	19	0.064045
71	Garden	Cultivated	896	0	0.0679347
72	Garden	Cultivated	167	2	0.0588588
73	Garden	Cultivated	639	0	0.0542127
74	Garden	Wild	1637	5	0.095946
75	Garden	Wild	119	0	0.0397884
76	Garden	Cultivated	679	0	0.0505121
77	Garden	Wild	149	2	0.0724457
78	Garden	Cultivated	392	0	0.0780642
79	Garden	Wild	3028	7	0.0609117
80	Garden	Wild	1478	8	0.0830614
81	Garden	Wild	1573	2	0.0714463
82	Garden	Wild	2288	34	0.0916511
83	Garden	Wild	1684	9	0.120122
84	Garden	Cultivated	640	0	0.0610737
85	Garden	Wild	764	13	0.0642611
86	Garden	Cultivated	1213	1	0.0814677
87	Garden	Wild	1302	8	0.0516466
88	Garden	Cultivated	680	0	0.0837366
89	Garden	Wild	1339	15	0.0926505
90	Garden	Wild	1422	7	0.0315768
91	Garden	Wild	694	21	0.0454339
92	Garden	Cultivated	470	8	0.05713
93	Garden	Cultivated	672	0	0.070933
94	Garden	Cultivated	560	0	0.0528081
95	Garden	Cultivated	287	2	0.0375194
96	Garden	Wild	1742	13	0.0501069
97	Garden	Cultivated	362	0	0.0541047
98	Garden	Wild	1484	1	0.0611818
99	Garden	Cultivated	684	0	0.0349533
100	Garden	Cultivated	22	0	0.0352774
101	Garden	Cultivated	942	0	0.0718785
102	Garden	Cultivated	799	0	0.0370062
103	Garden	Wild	82	3	0.0522679
104	Garden	Cultivated	646	0	0.0310366
105	Garden	Cultivated	4897	15	0.0668543
106	Garden	Wild	2660	20	0.0790366
107	Garden	Wild	485	11	0.0784693

## Sheet: Herbivory
ID	Code	Environment	Variety	Leaf	Herbivory	Herbivory%
1	C1	Field	Cultivada	1	2.2	2.364
1	C1	Field	Cultivada	2	0	0
1	C1	Field	Cultivada	3	14.383	8.155
2	S1	Field	Silvestre	1	0	0
2	S1	Field	Silvestre	2	0	0
2	S1	Field	Silvestre	3	0	0
3	C2	Field	Cultivada	1	1.293	1.061
3	C2	Field	Cultivada	2	2.027	1.835
3	C2	Field	Cultivada	3	1.137	0.313
4	S2	Field	Silvestre	1	3.983	1.838
4	S2	Field	Silvestre	2	19.103	10.286
4	S2	Field	Silvestre	3	0	0
5	C3	Field	Cultivada	1	0.703	0.847
5	C3	Field	Cultivada	2	0	0
5	C3	Field	Cultivada	3	0.907	0.923
6	S3	Field	Silvestre	1	5.743	3.197
6	S3	Field	Silvestre	2	5.043	4.287
6	S3	Field	Silvestre	3	12.44	5.618
7	C4	Field	Cultivada	1	0	0
7	C4	Field	Cultivada	2	0	0
7	C4	Field	Cultivada	3	0	0
8	S4	Field	Silvestre	1	0	0
8	S4	Field	Silvestre	2	1.595	0.92
8	S4	Field	Silvestre	3	5.453	1.991
9	S5	Field	Silvestre	1	0	0
9	S5	Field	Silvestre	2	5.123	2.751
9	S5	Field	Silvestre	3	0	0
10	C5	Field	Cultivada	1	18.3	10.599
10	C5	Field	Cultivada	2	1.257	0.836
10	C5	Field	Cultivada	3	1.063	0.519
11	C6	Field	Cultivada	1	0.65	0.849
11	C6	Field	Cultivada	2	14.89	12.037
11	C6	Field	Cultivada	3	20.183	12.103
12	S6	Field	Silvestre	1	0	0
12	S6	Field	Silvestre	2	1.573	0.938
12	S6	Field	Silvestre	3	0	0
13	C7	Field	Cultivada	1	1.873	2.19
13	C7	Field	Cultivada	2	26.17	29.649
13	C7	Field	Cultivada	3	0.49	0.611
14	S7	Field	Silvestre	1	0	0
14	S7	Field	Silvestre	2	2.337	0.854
14	S7	Field	Silvestre	3	0	0
15	S8	Field	Silvestre	1	1.643	1.639
15	S8	Field	Silvestre	2	0	0
15	S8	Field	Silvestre	3	0.713	0.6
16	C8	Field	Cultivada	1	1.887	1.088
16	C8	Field	Cultivada	2	3.76	3.019
16	C8	Field	Cultivada	3	0.94	0.522
17	c9	Field	Cultivada	1	3.76	3.761
17	C9	Field	Cultivada	2	16.66	30.038
17	C9	Field	Cultivada	3	8.83	7.395
18	S9	Field	Silvestre	1	2.013	0.701
18	S9	Field	Silvestre	2	0	0
18	S9	Field	Silvestre	3	0	0
19	C10	Field	Cultivada	1	0	0
19	C10	Field	Cultivada	2	0	0
19	C10	Field	Cultivada	3	0	0
20	S10	Field	Silvestre	1	0.177	0.114
20	S10	Field	Silvestre	2	0	0
20	S10	Field	Silvestre	3	0	0
21	S11	Field	Silvestre	1	41.603	14.394
21	S11	Field	Silvestre	2	0	0
21	S11	Field	Silvestre	3	3.037	0.907
22	C11	Field	Cultivada	1	0	0
22	C11	Field	Cultivada	2	0	0
22	C11	Field	Cultivada	3	0	0
23	S12	Field	Silvestre	1	1.667	1.048
23	S12	Field	Silvestre	2	0	0
23	S12	Field	Silvestre	3	0	0
24	C12	Field	Cultivada	1	0	0
24	C12	Field	Cultivada	2	6.3	2.774
24	C12	Field	Cultivada	3	22.06	7.565
25	c13	Field	Cultivada	1	22.543	17.689
25	c13	Field	Cultivada	2	0	0
25	c13	Field	Cultivada	3	0	0
26	s13	Field	Silvestre	1	4.5	1.502
26	s13	Field	Silvestre	2	10.427	4.987
26	s13	Field	Silvestre	3	2.547	0.853
27	S2	Garden	Silvestre	1	1.183	0.706
27	S2	Garden	Silvestre	2	0.733	0.442
27	S2	Garden	Silvestre	3	1.373	1.042
28	s1	Garden	Silvestre	1	5.04	2.806
28	s1	Garden	Silvestre	2	2.573	0.701
28	s1	Garden	Silvestre	3	0.483	0.232
29	s2	Garden	Silvestre	1	0	0
29	s2	Garden	Silvestre	2	2.88	1.632
29	s2	Garden	Silvestre	3	0	0
30	c1	Garden	Cultivada	1	0	0
30	c1	Garden	Cultivada	2	13.397	15.073
30	c1	Garden	Cultivada	3	14.81	16.405
31	s3	Garden	Silvestre	1	0	0
31	s3	Garden	Silvestre	2	0	0
31	s3	Garden	Silvestre	3	0	0
32	c2	Garden	Cultivada	1	34.137	25.572
32	c2	Garden	Cultivada	2	8.01	5.688
32	c2	Garden	Cultivada	3	11.637	9.968
33	C1	Garden	Cultivada	1	0	0
33	c1	Garden	Cultivada	2	0	0
33	c1	Garden	Cultivada	3	0	0
34	s2	Garden	Silvestre	1	4.157	4.064
34	s2	Garden	Silvestre	2	3.957	2.999
34	s2	Garden	Silvestre	3	0	0
35	c4	Garden	Cultivada	1	0	0
35	c4	Garden	Cultivada	2	0	0
35	c4	Garden	Cultivada	3	31.453	31.386
36	s1	Garden	Silvestre	1	0	0
36	s1	Garden	Silvestre	2	0	0
36	s1	Garden	Silvestre	3	1.113	0.875
37	c1	Garden	Cultivada	1	0.217	0.227
37	c1	Garden	Cultivada	2	0.433	0.388
37	c1	Garden	Cultivada	3	16.563	11.998
38	c2	Garden	Cultivada	1	14.7	8.936
38	c2	Garden	Cultivada	2	37.733	31.951
38	c2	Garden	Cultivada	3	0.3	0.407
39	S2	Garden	Silvestre	1	0.127	0.144
39	S2	Garden	Silvestre	2	7.767	10.005
39	S2	Garden	Silvestre	3	0.313	0.521
40	C1	Garden	Cultivada	1	1.807	1.859
40	C1	Garden	Cultivada	2	4.17	4.509
40	C1	Garden	Cultivada	3	7.283	8.194
41	S1	Garden	Silvestre	1	2.16	4.524
41	S1	Garden	Silvestre	2	0.357	0.557
41	S1	Garden	Silvestre	3	0.53	0.68
42	c1	Garden	Cultivada	1	1.307	1.656
42	c1	Garden	Cultivada	2	10.163	5.715
42	c1	Garden	Cultivada	3	4.77	3.147
43	c1	Garden	Cultivada	1	0.797	1.058
43	c1	Garden	Cultivada	2	0	0
43	c1	Garden	Cultivada	3	0	0
44	S2	Garden	Silvestre	1	0	0
44	S2	Garden	Silvestre	2	0	0
44	S2	Garden	Silvestre	3	3.153	2.779
45	c1	Garden	Cultivada	1	0	0
45	c1	Garden	Cultivada	2	3.547	6.145
45	c1	Garden	Cultivada	3	0.58	0.572
46	c1	Garden	Cultivada	1	0	0
46	c1	Garden	Cultivada	2	9.32	6.757
46	c1	Garden	Cultivada	3	12.5	16.906
47	s4	Garden	Silvestre	1	13.467	9.699
47	s4	Garden	Silvestre	2	0	0
47	s4	Garden	Silvestre	3	0	0
48	S2	Garden	Silvestre	1	0	0
48	S2	Garden	Silvestre	2	5.523	4.002
48	S2	Garden	Silvestre	3	0	0
49	C1	Garden	Cultivada	1	8.797	7.433
49	C1	Garden	Cultivada	2	19.093	18.285
49	C1	Garden	Cultivada	3	10.093	6.161
50	s2	Garden	Silvestre	1	0	0
50	s2	Garden	Silvestre	2	0.25	0.229
50	s2	Garden	Silvestre	3	11.473	3.415
51	s1	Garden	Silvestre	1	13.307	7.779
51	s1	Garden	Silvestre	2	1.6	1.002
51	s1	Garden	Silvestre	3	0	0
52	c2	Garden	Cultivada	1	12.107	9.944
52	c2	Garden	Cultivada	2	0	0
52	c2	Garden	Cultivada	3	0	0
53	c1	Garden	Cultivada	1	0	0
53	c1	Garden	Cultivada	2	0	0
53	c1	Garden	Cultivada	3	0	0
54	s1	Garden	Silvestre	1	13.113	7.161
54	s1	Garden	Silvestre	2	0	0
54	s1	Garden	Silvestre	3	0	0
55	c2	Garden	Cultivada	1	6.503	3.105
55	c2	Garden	Cultivada	2	7.07	5.509
55	c2	Garden	Cultivada	3	71.78	22.688
56	c3	Garden	Silvestre	1	14.103	5.58
56	c3	Garden	Silvestre	2	16.55	7.498
56	c3	Garden	Silvestre	3	21.543	9.603
57	c2	Garden	Cultivada	1	1.6	1.135
57	c2	Garden	Cultivada	2	0	0
57	c2	Garden	Cultivada	3	11.943	13.658
58	c2	Garden	Cultivada	1	17.477	11.868
58	c2	Garden	Cultivada	2	4.417	3.124
58	c2	Garden	Cultivada	3	74.45	49.978
59	s3	Garden	Silvestre	1	0.95	0.672
59	s3	Garden	Silvestre	2	5.33	5.417
59	s3	Garden	Silvestre	3	10.283	5.519
60	S14	Field	Silvestre	1	15.017	5.076
60	S14	Field	Silvestre	2	21.183	8.331
60	S14	Field	Silvestre	3	0.703	0.644
61	C14	Field	Cultivada	1	0	0
61	C14	Field	Cultivada	2	0	0
61	C14	Field	Cultivada	3	2.53	4.028
62	S15	Field	Silvestre	1	11.4	6.212
62	S15	Field	Silvestre	2	44.487	16.544
62	S15	Field	Silvestre	3	63.903	27.886
63	S15	Field	Cultivada	1	3.883	1.317
63	S15	Field	Cultivada	2	0	0
63	S15	Field	Cultivada	3	1.71	0.818
64	c1	Garden	Cultivada	1	8.033	13.109
64	c1	Garden	Cultivada	2	1.467	2.642
64	c1	Garden	Cultivada	3	9.897	16.24
65	s2	Garden	Silvestre	1	1.747	0.83
65	s2	Garden	Silvestre	2	8.57	8.182
65	s2	Garden	Silvestre	3	3.143	2.16
66	s2	Garden	Silvestre	1	0.457	0.207
66	s2	Garden	Silvestre	2	12.53	6.357
66	s2	Garden	Silvestre	3	6.757	5.254
67	s2	Garden	Silvestre	1	1.25	0.77
67	s2	Garden	Silvestre	2	0.47	0.19
67	s2	Garden	Silvestre	3	5.59	2.547
68	s1	Garden	Silvestre	1	1.093	0.597
68	s1	Garden	Silvestre	2	4.083	2.297
68	s1	Garden	Silvestre	3	5.45	2.845
69	s1	Garden	Silvestre	1	0	0
69	s1	Garden	Silvestre	2	13.27	14.529
69	s1	Garden	Silvestre	3	18.793	13.518
70	s1	Garden	Silvestre	1	1.733	0.932
70	s1	Garden	Silvestre	2	3.357	1.959
70	s1	Garden	Silvestre	3	2.96	4.012
71	c1	Garden	Cultivada	1	0	0
71	c1	Garden	Cultivada	2	0	0
71	c1	Garden	Cultivada	3	0	0
72	s1	Garden	Silvestre	1	1.267	1.476
72	s1	Garden	Silvestre	2	6.36	8.05
72	s1	Garden	Silvestre	3	0.91	1.068
73	s2	Garden	Silvestre	1	3.207	1.955
73	s2	Garden	Silvestre	2	3.387	3.865
73	s2	Garden	Silvestre	3	0	0
74	C3	Garden	Cultivada	1	2.427	7.4
74	C3	Garden	Cultivada	2	0.703	0.751
74	C3	Garden	Cultivada	3	0.52	0.754
75	S2	Garden	Silvestre	1	0.347	0.508
75	S2	Garden	Silvestre	2	0	0
75	S2	Garden	Silvestre	3	8.33	23.825
76	s1	Garden	Silvestre	1	6.4	2.75
76	s1	Garden	Silvestre	2	1.5	0.934
76	s1	Garden	Silvestre	3	7.453	3.799
77	C1	Garden	Cultivada	1	0.63	1.316
77	C1	Garden	Cultivada	2	2.953	2.711
77	C1	Garden	Cultivada	3	0	0
78	S5	Garden	Silvestre	1	20	10.506
78	S5	Garden	Silvestre	2	13.55	8.848
78	S5	Garden	Silvestre	3	11.613	10.146
79	c1	Garden	Cultivada	1	18.967	7.418
79	c1	Garden	Cultivada	2	14.35	6.43
79	c1	Garden	Cultivada	3	7.393	2.609
80	c1	Garden	Cultivada	1	32.89	20.131
80	c1	Garden	Cultivada	2	0	0
80	c1	Garden	Cultivada	3	9.51	6.661
81	s3	Garden	Silvestre	1	0	0
81	s3	Garden	Silvestre	2	4.697	2.893
81	s3	Garden	Silvestre	3	0.923	0.496
82	C2	Garden	Cultivada	1	44.29	20.776
82	C2	Garden	Cultivada	2	5.467	2.978
82	C2	Garden	Cultivada	3	0	0
83	C2	Garden	Cultivada	1	4.203	12.287
83	C2	Garden	Cultivada	2	81.637	50.532
83	C2	Garden	Cultivada	3	0	0
84	S3	Garden	Silvestre	1	5.867	3.639
84	S3	Garden	Silvestre	2	0	0
84	S3	Garden	Silvestre	3	79.577	42.63
85	c2	Garden	Cultivada	1	0	0
85	c2	Garden	Cultivada	2	1.69	0.878
85	c2	Garden	Cultivada	3	0	0
86	S1	Garden	Silvestre	1	23.957	27.033
86	S1	Garden	Silvestre	2	0	0
86	S1	Garden	Silvestre	3	0	0
87	C1	Garden	Cultivada	1	0	0
87	C1	Garden	Cultivada	2	2.663	1.514
87	C1	Garden	Cultivada	3	0.907	0.491
88	S2	Garden	Silvestre	1	1.207	0.657
88	s2	Garden	Silvestre	2	2.38	1.057
88	s2	Garden	Silvestre	3	0	0
89	c1	Garden	Silvestre	1	0	0
89	c1	Garden	Silvestre	2	3.513	3.955
89	c1	Garden	Silvestre	3	0	0
90	c2	Garden	Cultivada	1	0.357	0.523
90	c2	Garden	Cultivada	2	0.443	0.777
90	c2	Garden	Cultivada	3	0.8	1.015
91	c2	Garden	Cultivada	1	0.55	1.05
91	c2	Garden	Cultivada	2	0.383	0.319
91	c2	Garden	Cultivada	3	16.907	12.985
92	c3	Garden	Cultivada	1	36.503	21.347
92	c3	Garden	Cultivada	2	7.63	3.629
92	c3	Garden	Cultivada	3	0	0
93	s1	Garden	Silvestre	1	0.043	0.019
93	s1	Garden	Silvestre	2	0	0
93	s1	Garden	Silvestre	3	0.243	0.151
94	c1	Garden	Cultivada	1	0.7	0.577
94	c1	Garden	Cultivada	2	0	0
94	c1	Garden	Cultivada	3	0	0
95	c1	Garden	Cultivada	1	1.07	0.957
95	c1	Garden	Cultivada	2	16.197	12.871
95	c1	Garden	Cultivada	3	2.78	2.781
96	s1	Garden	Silvestre	1	0	0
96	s1	Garden	Silvestre	2	0	0
96	s1	Garden	Silvestre	3	0	0
97	s2	Garden	Silvestre	1	0	0
97	s2	Garden	Silvestre	2	0	0
97	s2	Garden	Silvestre	3	0	0
98	c16	Field	Cultivada	1	3.9	4.092
98	c16	Field	Cultivada	2	12.847	15.871
98	c16	Field	Cultivada	3	18.78	8.935
99	s16	Field	Silvestre	1	4.35	2.3
99	s16	Field	Silvestre	2	0.443	0.299
99	s16	Field	Silvestre	3	8.727	5.774
100	c17	Field	Cultivada	1	0	0
100	c17	Field	Cultivada	2	0	0
100	c17	Field	Cultivada	3	1.883	2.267
101	s17	Field	Silvestre	1	3.827	3.338
101	s17	Field	Silvestre	2	0	0
101	s17	Field	Silvestre	3	0	0
102	s18	Field	Silvestre	1	0	0
102	s18	Field	Silvestre	2	0.33	0.376
102	s18	Field	Silvestre	3	10.537	13.444
103	c18	Field	Cultivada	1	18.05	11.606
103	c18	Field	Cultivada	2	1.15	0.788
103	c18	Field	Cultivada	3	1.817	0.805
104	s19	Field	Silvestre	1	0	0
104	s19	Field	Silvestre	2	0	0
104	s19	Field	Silvestre	3	0	0
105	c19	Field	Cultivada	1	6.313	5.309
105	c19	Field	Cultivada	2	0	0
105	c19	Field	Cultivada	3	2.517	5.144
106	C20	Field	Cultivada	1	41.983	11.172
106	C20	Field	Cultivada	2	31.005	11.871
106	C20	Field	Cultivada	3	38.527	15.428
107	S20	Field	Silvestre	1	0	0
108	S21	Field	Silvestre	2	1.317	0.873
109	S22	Field	Silvestre	3	0	0

## Sheet: Indirect
Environment	Variety	S	AbunT
Garden	Wild	1	2
Garden	Wild	1	16
Field	Cultivated	2	2
Field	Wild	1	3
Field	Cultivated	1	2
Field	Wild	3	4
Garden	Cultivated	2	24
Field	Wild	2	15
Field	Cultivated	1	1
Garden	Wild	1	5
Garden	Cultivated	1	2
Field	Cultivated	2	3
Field	Wild	1	1
Garden	Wild	1	3
Garden	Cultivated	2	5
Field	Cultivated	2	3
Field	Wild	2	4
Field	Cultivated	2	2
Garden	Cultivated	1	3
Field	Cultivated	3	5
Field	Wild	2	5
Garden	Wild	1	24
Garden	Cultivated	1	2
Garden	Cultivated	1	1
Garden	Wild	1	11
Field	Cultivated	1	5
Garden	Wild	2	12
Garden	Cultivated	1	6
Field	Cultivated	1	15
Field	Wild	1	11
Field	Cultivated	1	4
Field	Wild	2	2
Field	Cultivated	2	6
Field	Wild	1	3
Field	Wild	1	5
Field	Cultivated	2	4
Field	Cultivated	1	3
Field	Wild	2	18
Field	Cultivated	1	1
Field	Wild	1	1
Field	Cultivated	1	8
Field	Wild	1	1
Field	Cultivated	1	5
